# Supplementary material for: BC-miR: Monitoring Breast Cancer-Related miRNA Profile in Blood Sera—A Prosperous Approach for Tumor Detection
Source: Cells. 2022 Aug 31;11(17):2721. doi: 10.3390/cells11172721 (PMC9454447; doi:10.3390/cells11172721)
Supplement: Supplementary file 1 [file cells-11-02721-s001.zip]

Archive with 1 entries (1 files):
- cells-1835576-supplementary.pdf
